# Supplementary material for: Isolation of Lytic Bacteriophages of Escherichia coli and Their Combined Use with Antibiotics Against the Causative Agents of Colibacillosis in Calves
Source: Vet Sci. 2025 Aug 26;12(9):817. doi: 10.3390/vetsci12090817 (PMC12474050; doi:10.3390/vetsci12090817)
Supplement: Supplementary file 1 [file vetsci-12-00817-s001.zip]

Archive with 2 entries (2 files):
- vetsci-3831644-supplementary/Table S1.pdf
- vetsci-3831644-supplementary/Table S2.pdf
